# Supplementary material for: Degradation Behavior and Mechanical Integrity of a Mg-0.7Zn-0.6Ca (wt.%) Alloy: Effect of Grain Sizes and Crystallographic Texture
Source: Materials (Basel). 2022 Apr 26;15(9):3142. doi: 10.3390/ma15093142 (PMC9102660; doi:10.3390/ma15093142)
Supplement: Supplementary file 1 [file materials-15-03142-s001.zip]

Archive with 1 entries (1 files):
- materials-1668285-supplementary.pdf
